# Supplementary material for: High Thermal Resistance of Epoxy/Cyanate Ester Hybrids Incorporating an Inorganic Double-Decker-Shaped Polyhedral Silsesquioxane Nanomaterial
Source: Molecules. 2022 Sep 13;27(18):5938. doi: 10.3390/molecules27185938 (PMC9502839; doi:10.3390/molecules27185938)
Supplement: Supplementary file 1 [file molecules-27-05938-s001.zip]

Archive with 1 entries (1 files):
- molecules-1899275-supplementary.pdf
